# Supplementary material for: Sugar-sweetened beverages, low/no-calorie beverages, fruit juice and non-alcoholic fatty liver disease defined by fatty liver index: the SWEET project
Source: Nutr Diabetes. 2023 Apr 21;13:6. doi: 10.1038/s41387-023-00237-3 (PMC10121594; doi:10.1038/s41387-023-00237-3)
Supplement: Supplementary file 2 — Supplemental Table 2 [file 41387_2023_237_MOESM2_ESM.xlsx]

## Sheet: Sheet1
Supplemental Table 2 Harmonized variables
Category	Variable / Label	Category / Unit	Lifelines	NQplus	PREDIMED-plus	AOC
General	Sex	male / female
	Age	years
	Education	Low	No education or primary education	No education or primary education	Primary school, no reading and writing	Primary or lower secondary education
		Moderate	Lower or preparatory vocational education, lower general secondary education, intermediate vocational education or apprenticeship, or higher general secondary education or pre-university secondary education	Lower or preparatory vocational education, lower general secondary education, intermediate vocational education or apprenticeship, or higher general secondary education or pre-university secondary education	Technical or trade school, secondary school	Higher secondary or lower tertiary education
		High	Higher vocational education, or university	Higher vocational education, or university	Higher education	Higher tertiary education
	Smoking status	Never	Not currently smoking and never smoked for a full year	Not currently smoking and never smoked for a full year	Never smoke	Never
		Former	Not currently smoking, ever smoked for a full year	Not currently smoking, ever smoked for a full year	Ex-smoker	Former
		Current	Currently smoking cigarettes, cigars or pipes a day	Currently smoking cigarettes, cigars or pipes a day	Currently smoking cigarettes, cigars or pipes a day	Current
Anthropometry	Height	cm
	Weight	kg
	Waist circumference	cm
Blood	Cholesterol total	mmol/l
	Triglycerides	mmol/l
	ALT	U/L
	AST	U/L
	GGT	U/L
Physical Activity	Physical activity		All leisure time and commuting activities performed with intensity = 2. If intensity is missing, activities are categorized based on MET-values. MET-value ≥3-<6 is moderate (i.e walking, gardening, horseback riding, and other sports (median value))	All leisure time and commuting activities performed with intensity = 2. If intensity is missing, activities are categorized based on MET-values. MET-value ≥3-<6 is moderate (i.e walking, gardening, horseback riding, and other sports (median value))	All leisure time and commuting activities performed with intensity = 2. If intensity is missing, activities are categorized based on MET-values. MET-value ≥3-<6 is moderate (i.e walking, gardening, horseback riding, and other sports (median value))	In categories: - no activity or only light active (<3MET) - 0-5 d/w moderate or vigorous active (>3MET) - ≥5 d/w moderate or vigorous active (>3MET)
Sedentary activities	Sedentary	Minutes per week	Television watching	Total sedentary activities including television watching, computer, reading, and sitting	Sitting	NA
Self-reported	History of having Hypertension	Yes/ No	Have you ever had hypertension?	Have you ever had hypertension?	Have you ever been informed by healthcare personnel that you had high blood pressure?	Have you ever diagnosed with high blood pressure (hypertension)?
	History of having Hypercholesterolemia	Yes/ No	Have you ever been diagnosed with high cholesterol?	Have you ever been diagnosed with high cholesterol?	Have you ever been informed by healthcare personnel that you had high cholesterol levels?	NA
	History of having CVD	Yes/ No	Have you ever had a heart attack? Or Have you ever had a stroke?	Have you ever had a heart attack? Or Have you ever had a stroke?	Have you ever been informed by healthcare personnel that you had a stroke or cerebrovascular accident?	All post-MI
	Self-reported diabetes	Yes/ No	Do you have diabetes mellitus?	Do you have diabetes mellitus?	Have you ever been informed by healthcare personnel that you had diabetes?	Have you ever diagnosed you with diabetes (diabetes mellitus)?
Dietary intake	Fruit		Fresh fruit	Appel, banana, pears, orange, strawberries, grapes, other fruit	Orange, grapefruit or tangerines, banana, apple or pear, strawberries, cherries, plums, peach, apricot, nectarine, watermelon, melon, kiwi, grapes, olives	Citrus fruits, apples, pears, bananas, strawberries, blueberries, cherries, grapes, peaches, nectarines, plums, apricot, kiwi, dried fruit, grape fruits, other fruits
	Vegetables		Boiled vegetables without butter, stir-fried vegetables, boiled vegetables with butter	Cauliflower, broccoli, spinach, leak, French beans, carrot, lettuce, tomato, cabbage, raw carrot, raw vegetables other, vegetables other	Chard, spinach, cabbage, cauliflower, broccoli, lettuce, endive, escarole, tomato raw, carrot squash, aubergine, courgette, cucumber, peppers, asparagus, Gazpacho andaluz, onion, garlic, wild mushrooms, saffron milkcaps, mushrooms, other vegetables	Endive, spinach and purslane, sprouts, cauliflower, broccoli, other cabbage, carrots, leek, chicory, kohlrabi, beets, mushroom, bell pepper, onion, tomatoes, lettuce and crudites, other vegetables
	Potatoes		Boiled or mashed potatoes, french fries or baked potatoes	Boiled or mashed potatoes, fried potatoes or mashed potatoes with added fat, French fries prepared in oven, French fries home deep-fried, French fries not prepared at home, French fries eaten as snack	Potato roasted or boiled, potato chips or crisps, commercial, French fries, homemade,	Boiled potatoes, mashed potatoes, baked potatoes, other potatoes, oven fries, fried fries, fries unknown preparation, snack fries
	Grains		Dutch rusks or crispbread or crackers, croissants or other breads, bread, muesli or cruesli or breakfast cereals, pasta, rice	Croissants, Dutch spiced honey cake, muesli or cruesli, cornflakes or smacks, fibre rich breakfast cereals, oatmeal, Dutch rusks or crackers, wholemeal Dutch rusks or crispbread, high-fibre or wholemeal knackbrod, rhy bread, white rolls or currant buns, wholemeal breads or muesli buns, multigrain breads, whitebread, wheat bread, wholemeal bread, multigrain bread, currant or raisin bread, white pa…	Bread, white, loaf, baguette, bread, brown or wholegrain, Croissants, whole grain crackers, breakfast cereals, wholegrain cereals: muesli, oat flakes, all-bran, white rice, whole grain rice, pasta, etc	White bread, brown bread, wheat bread, whole wheat bread, multigrain bread, croissant, white buns, currant bun, white rusk, brown buns (with muesli), crispbread, whole-wheat rusk, whole-wheat crispbread, rye bread, gingerbread (loaf), granola, cornflakes, fibre-rich breakfast product, rice, noodles, other bread, other bread substitutes
	Meat and meat products		Cold meats or sausage, minced meat, smoked sausage, roast beef, steak, beef streaked, other types of beef, pork schnitzel, pork chops, bacon, chicken, other types of meat or poultry, etc	Minced meat, chicken or turkey, steak, tender stead, pork chops, pork filet, smoked sausage, liver sausage, other type of sausage, bacon, liver or kidney products, warm deep-fried snacks eaten with warm meal, unknown type of meat, boiled liver, liver products, ham, colt meats/sausage, bacon, unknown type of cold meats, other meats	Chicken or turkey with skin, chicken or turkey without skin, beef or veal, pork, lamb, rabbit or hare, liver (beef, pork, chicken), other organ meats (brain, heart, gizzards), salami, chorizo, morcilla, bologna, sausages, Pâtés, foie gras, Hamburger, meatballs, bacon, pork belly	Cooked liver, gammon, lucheon meat, bacon, steak, blind finch, gamon steak, pork fillet, hamburgee, chicken or turkey without skin, chicken with skin etc, minced meat, liver and kidney products, other kind of meat, snack: meatball, satay, sausage roll, sausage, unknown types of meat, other type of meat
	Legumes		Legumes, soup with legumes	Legumes, unknown type of vegetarian products, soy milk eaten with breakfast cereals, vegetarian cold meats, soy milk, soy drink, soy dessert, soup with legumes, tofu/tahoe, other vegetarian products	Green beans, Lentils, beans (pinto, white or black) chick peas , peas, fava beans	Soup with legumes, peas, broad beans, green beans, legumes, vegetarian burger, soya product: tahoe, tofu, tempeh, other meat substitutes
	Nuts		Peanut butter, peanuts or nuts eaten with warm meal, peanuts and nuts as snack	Peanut butter, peanuts, walnuts, mixed nuts and raisins, other types of nuts, line seed, peanut butter, nuts and seeds eaten with warm meal, peanut sauce	Almonds, pistachios, walnuts, other nuts	Peanut butter, nuts and seeds with the warm meal, satay - or peanut sauce, nuts
	Fats and oils		Butter or margarine, halvarine, other types of fat spreads	Halvarine, diet halvarine, cholesterol-reducing halvarine, margarine, diet margarine, cholesterol-reducing margarine, liquid margarine, solid frying fat, liquid frying fat, solid deep-frying fat, liquid deep-frying fat, lard, olive oil, oil rich in MUFA, oil rich in PUFA, unknown type of fat spread, other type of fat spread, unknown type of fat used for food preparation	Olive oil refined, olive oil extra virgin, olive-pomace oil, corn oil, sunflower seed oil, soybean oil, mix of previous oils, margarine, pork lard	Low-fat margarine, low-fat diet margarine, cholesterol-lowering low-fat margarine, tub margarine, stick margarine, diet margarine, cholesterol-lowering margarine, liquid margarine, solid bake and frying fat, liquid bake and frying fat, other type of oil, solid deep frying oil, liquid deep frying oil, lard, olive oil, deep frying oil
	Dairy		20+/30+/40+/48+ cheese, cream cheese, foreign cheese, full-fat milk, semi-skimmed milk, skimmed milk, butter milk, full-fat custard, full-fat yoghurt, skimmed yoghurt, skimmed fruit yoghurt, cottage cheese, fruit cottage cheese, full-fat coffee milk, semi-skimmed milk used in coffee, other types of milk used in coffee, cheese eaten with warm meal, cheese eaten as snack, other types of dairy	Semi-skimmed milk, low-fat milk, butter milk, full-fat yoghurt, full-fat custard, 20+/30+/40+/48+ cheese, full-fat luxury cheese, semi-fat luxury cheese, unknown type of cheese, skimmed milk or butter milk eaten with breakfast cereals, semi-skimmed milk eaten with breakfast cereals, full-fat milk eaten with breakfast cereals, low-fat (fruit) yoghurt eaten with breakfast cereals, semi-skimmed (fru…	Whole milk, lowfat milk, nonfat milk, condensed milk, cream, single cream, milkshakes, milk based drinks, yogurt whole, yogurt nonfat, petit suisse, cheese fresh (cottage cheese), cheese in portions or spreadable cheese, Other cheese i.e cured, semicured (manchego, emmenthal, edam, etc.), cheese fresh white (Burgos, goat...), butter	20%/30% fat cheese, regular cheese, full-fat luxury cheese, reduced fat luxury cheese, unknown type of cheese, other cheese, full-fat milk, low-fat/semi-skimmed milk, skimmed milk, buttermilk, other types of milk, full-fat yoghurt, custard etc. , skimmed yoghurt, custard etc., other yoghurt, custard etc. , low fat/semi-skimmed coffee milk, regular full fat milk in coffee, regular low fat/semi-ski…
	Coffee		Coffee	Coffee	Coffee, decaffeinated, diet coffee	Coffee with caffeine, coffee without caffeine, cappuccino
	Tea		Tea	Black tea, green teal, herbal tea	Tea	Black tea, green tea, herbal tea, other types of tea
	Sugary foods		Candy bar, candy, small cookies, biscuits, cake , large cookies, pastry and pies, nutritional biscuits, chocolate milk, chocolate sandwich topping, sweet sandwich toppings, apple sauce	Candy bar, candy, small cookies, biscuits, cake , large cookies, pastry and pies, nutritional biscuits, milk chocolate, white chocolate, chocolate-based sandwich top, sweet sandwich toppings, apple sauce, water-based ice	Fruit packed in syrup or its own juice, dates, dried figs, raisins, prunes, Marie-type biscuits, wholegrain or fibre biscuits, biscuits with chocolate, homemade pastries and cakes, croissant, ensaimada, tea biscuits, other commercially baked goods, donuts, muffins, pastries, churros, fritters, other fried dough, almond Nougat (Turrón), mantecados (lard shortbread), marzipan, chocolates and bombon…	Sweets/candies, candybars, biscuits and cookies, large cookies, pie or cake, food rusk, chocolate spread, milk chocolate, white chocolate, coconut topping (bread), sweet toppings, apple sauce, rosehip syrup
	SSB		Soft drinks/lemonades with sugar	Softdrink with sugar	Softdrink with sugar	Coke with caffeine, other soda, ice tea
	LNCB		Light soft drinks / lemonade without sugar	Light soft drinks	Light soft drinks	-
	FJ		Fruit juice and fruit drinks	Orange juice, other types of fruit juice, vegetable juice	Orange juice, fresh squeezed, Other fruit juices, fresh squeezed, Fruit juice, commercial	Orange juice, apple juice, grapefruit juice, tomato juice, vegetable juice, other juice
