# Supplementary material for: Sugar-sweetened beverages, low/no-calorie beverages, fruit juice and non-alcoholic fatty liver disease defined by fatty liver index: the SWEET project
Source: Nutr Diabetes. 2023 Apr 21;13:6. doi: 10.1038/s41387-023-00237-3 (PMC10121594; doi:10.1038/s41387-023-00237-3)
Supplement: Supplementary file 3 — Supplemental Table 3 [file 41387_2023_237_MOESM3_ESM.xlsx]

## Sheet: Sheet1
Supplemental Table 3 General characteristics of Lifelines, NQPlus, PREDIMED-Plus and AOC participants stratified by categories of SSB intake
Characteristicsa	Lifelines			NQPlusb			PREDIMED-Plus			AOC
	No intake	≤2 servings/week	>2 servings/week	No intake	≤2 servings/week	>2 servings/week	No intake	≤2 servings/week	>2 servings/week	No intake	≤2 servings/week	>2 servings/week
N	13949	9262	13729	737	412	192	180	49	21	1577	721	1195
Age, y	49 ± 12	45 ± 12	40 ± 12	54 11	51 ± 12	48 ± 13	65 ± 4	66 ± 4	65 ± 6)	70 ± 6	69 ± 6	69 ± 6
Women	9913 (71)	5573 (60)	7018 (51)	442 (60)	164 (40)	51 (27)	131 (73)	28 (57)	7 (33)	457 (29)	136 (19)	193 (16)
Education
Low	744 (5)	353 (4)	523 (4)	7 (1)	1 (0)	1 (0)	124 (69)	37 (76)	14 (67)	932 (59)	396 (55)	709 (59)
Moderate	9016 (65)	5615 (61)	9347 (68)	326 (44)	179 (44)	103 (54)	46 (26)	11 (22)	7 (33)	474 (30)	234 (32)	366 (31)
High	4191 (30)	3294 (36)	3859 (28)	404 (55)	232 (56)	88 (46)	10 (5)	1 (2)	0 (0)	171 (11)	91 (13)	120 (10)
Smoking status
Never	5719 (41)	4542 (49)	6802 (50)	357 (53)	209 (56)	102 (60)	124 (69)	34 (69)	13 (62)	331 (21)	131 (18)	169 (14)
Former	5849 (42)	3101 (34)	3451 (25)	276 (41)	132 (36)	53 (31)	49 (27)	13 (27)	7 (33)	1004 (64)	478 (66)	818 (69)
Current	2381 (17)	1619 (17)	3476 (25)	42 (6)	30 (8)	14 (8)	7 (4)	2 (4)	1 (5)	242 (15)	112 (16)	208 (17)
Moderate physical activity, MET-min/week	1808 [881, 3201]	1716 [840, 2975]	1533 [720, 2795]	798 [180, 1699]	810 [315, 1680]	758 [294, 1537]	280 [0, 1399]	525 [0, 1399]	839 [0, 1259]	NA	NA	NA
Sedentary behaviour, min/week	840 [630, 1260]	840 [630, 1260]	840 [630, 1260]	1860 [1200, 2760]	1680 [1155, 2565]	1920 [1260, 2820]	1829 ± 795	1864 ± 768	1909 ± 827	NA	NA	NA
Physical activity levelc
low	NA	NA	NA	NA	NA	NA	NA	NA	NA	700 (44)	273 (38)	492 (41)
moderate	NA	NA	NA	NA	NA	NA	NA	NA	NA	328 (21)	153 (21)	250 (21)
high	NA	NA	NA	NA	NA	NA	NA	NA	NA	549 (35)	295 (41)	453 (38)
Alcohol use
0 g/d	552 (4)	142 (2)	314 (2)	49 (7)	17 (4)	10 (5)	84 (47)	19 (39)	6 (29)	138 (9)	18 (3)	55 (5)
>0-≤10 g/d	10108 (72)	6875 (74)	10194 (75)	465 (63)	265 (64)	115 (60)	76 (42)	24 (49)	9 (43)	996 (63)	457 (63)	749 (63)
>10-≤20 g/d	2921 (21)	1944 (21)	2654 (19)	163 (22)	93 (23)	50 (26)	18 (10)	6 (12)	4 (19)	321 (20)	180 (25)	265 (22)
>20 g/d	368 (3)	301 (3)	567 (4)	60 (8)	37 (9)	17 (9)	2 (1)	0 (0.0)	2 (9)	122 (8)	66 (9)	126 (10)
Prevalent diabetes	638 (5)	127 (1)	117 (1)	32 (4)	10 (2)	3 (2)	65 (36)	8 (16)	6 (29)	320 (20)	96 (13)	176 (15)
Hypertension	3824 (27)	1850 (20)	2274 (17)	194 (26)	93 (23)	42 (22)	180 (96)	47 (96)	17 (81)	800 (51)	358 (50)	561 (47)
History of CVD	424 (3)	198 (2)	268 (2)	26 (4)	10 (2)	4 (2)	All	All	All	All	All	All
Metabolic markers
FLI	29.0 [12.0, 58.3]	23.4 [10.0, 48.8]	27.4 [10.9, 57.5]	25.5 [10.1, 53.9]	27.7 [10.7, 56.4]	28.1 [14.3, 56.6]	78.7 [63.0, 89.9]	78.3 [64.2, 85.8]	78.6 [68.3, 88.5]	65.5 [45.7, 82.6]	66.8 [47.8, 82.4]	69.6 [50.8, 85.6]
TG, mg/L	102.5 ± 67.2	99.9 ± 62.3	107.9 ± 74.2	89.5 [66.4, 128.4]	91.2 [67.3, 127.5]	97.0 [71.5, 136.4]	128.9 [97.4, 177.1]	130.2 [101.9, 159.4]	132.9 [115.1, 161.2]	144.4 [105.4, 204.6]	143.5 [107.2, 199.3]	147.9 [108.5, 205.0]
GGT, U/L	20.0 [15.0, 29.0]	20.0 [15.0, 28.0]	21.0 [15.0, 31.0]	17.8 [13.2, 26.3]	19.4 [13.9, 27.6]	19.0 [13.3, 26.2]	21.0 [15.0, 30.2]	21.0 [16.0, 29.0]	25.0 [19.0, 31.0]	31.0 [22.0, 45.0]	32.0 [24.0, 47.0]	33.0 [25.0, 48.0]
Waist circumference, cm	91.3 ± 12.6	89.0 ± 11.5	90.3 ± 12.5	90.6 ± 12.7	91.3 ± 12.1	93.5 ± 13.4	107.1 ± 10.3	106.3 ± 8.9)	107.1 ± 8.4	100.9 ± 10.8	101.2 ± 9.6	103.0 ± 10.6
BMI, kg/m2	26.6 ± 4.5	25.4 ± 3.9	25.8 ± 4.4	25.9 ± 4.1	25.7 ± 3.9	26.0 ± 4.4	32.6 ± 3.6	32.1± 3.0	31.9 ± 3.9	27.6 ± 3.9	27.5 ± 3.4	28.0 ± 3.9
BMI≥25	8465 (61)	4619 (50)	7289 (53)	390 (53)	228 (55)	103 (54)	180 (100)	49 (100)	21 (100)	1184 (75)	557 (77)	946 (79)
ALT	19.0 [15.0, 26.0]	19.0 [14.0, 27.0]	19.0 [14.0, 27.0]	23.3 [18.2, 29.5]	25.5 [19.2, 31.0]	25.7 [20.0, 32.8]	18.0 [13.8, 24.6]	18.0 [12.0, 22.8]	21.0 [15.0, 28.2]	16.0 [12.0, 21.0]	17.0 [13.0, 21.0]	16.0 [13.0, 22.0]
AST	22.0 [19.0-26.0]	23.0 [19.0-27.0]	23.0 [19.0-27.0]	21.7 [18.6-26.0]	21.0 [17.0-25.8]	20.3 [17.0-25.0]	18.0 [16.8, 24.0]	18.0 [16.2, 22.2]	18.0 [18.0, 24.0]	27.0 [24.0, 32.0]	27.0 [24.0, 32.0]	28.0 [24.0, 32.0]
Dietary intakes
SSB, servings/d	0	0.1 [0.1, 0.2]	0.9 [0.5, 1.7]	0	0.1 [0.0, 0.1]	0.7 [0.5, 1.2]	0	0.1 [0.1, 0.2]	0.6 [0.6, 1.3]	0	0.1 [0.1, 0.1]	0.7 [0.4, 1.1]
LNCB, servings/d	0.1 [0.0, 0.9]	0.0 [0.0, 0.1]	0.3 [0.0, 0.9]	0.0 [0.0, 0.0]	0.0 [0.0, 0.1]	0.0 [0.0, 0.4]	0.0 [0.0, 0.1]	0.0 [0.0, 0.0]	0.0 [0.0, 0.0]	NA	NA	NA
FJ, servings/d	0.1 [0.0, 0.4]	0.2 [0.1, 0.6]	0.4 [0.1, 0.7]	0.1 [0.0, 0.6]	0.2 [0.1, 0.6]	0.3 [0.1, 0.7]	0.4 [0.0, 1.1]	0.6 [0.0, 1.4]	0.6 [0.1, 1.1]	0.4 [0.0, 1.0]	0.4 [0.1, 1.0]	0.5 [0.1, 1.0]
Total energy, kcal/d	1820 ± 503	2027 ± 526	2240 ± 574	1867 ± 502	2104 ± 542	2378 ± 572	2001 ± 518	2159 ± 541	2460 ± 443	1789 ± 490	1896 ± 496	1976 ± 522
Grains, g/d	176 ± 76	198 ± 80	200 ± 82	182 ± 82	208 ± 89	219 ± 89	120 ± 56	122 ± 55	134 ± 63	167 ± 59	174 ± 58	170 ± 58
Potatoes, g/d	84 ± 53	93 ± 53	100 ± 55	51 [35, 87]	70 [41, 106]	80 [45, 119]	50 [35, 96]	64 [39, 107]	107 [50, 150]	94 ± 45	95 ± 44	94 ± 45
Vegetables, g/d	111 ± 60	106 ± 55	94 ± 53	169 ± 95	145 ± 74	130 ± 66	276 ± 114	248 ± 97	259 ± 104	72 [52, 95]	73 [56, 94]	68 [50, 90]
Fruits, g/d	152 [76, 220]	110 [51, 220]	76 [42, 152]	222 [105, 242]	166 [84, 235]	114 [45, 228]	401 ± 176	428 ± 186	371 ± 191	120 [65, 270]	114 [61, 257]	110 [41, 251]
Meat and processed meat, g/d	71 ± 36	74 ± 35	83 ± 36	64 ± 40	73 ± 40	88 ± 44	100 ± 50	96 ± 48	118 ± 51	76 [43, 106]	78 [47, 107]	79 [46, 107]
Dairy, g/d	276 [171, 405]	282 [178, 414]	256 [158, 388]	297 ± 184	313 ± 175	277 ± 186	463 ± 247	439 ± 242	484 ± 232	252 [167, 383]	257 [165, 396]	229 [154, 369]
Coffee, ml/d	439 ± 265	426 ± 269	407 ± 293	406 [174, 638]	406 [174, 638]	406 [174, 638]	50 [50, 125]	50 [50, 125]	100 [50, 125]	375 [375, 562]	375 [375, 562]	375 [375, 562]
Tea, ml/d	232 [80, 464]	232 [80, 464]	134 [22, 348]	174 [121, 406]	174 [67, 406]	121 [27, 281]	0 [0, 4]	0 [0, 3]	0 [0, 3]	150 [45, 450]	150 [54, 450]	150 [21, 450]
Nuts, g/d	7 [2, 15]	8 [3, 16]	8 [3, 16]	12 [6, 21]	11 [6, 21]	12 [5, 23]	13 [4, 28]	9 [4, 30]	17 [4, 39]	3 [1, 7]	3 [1, 7]	3 [1, 8]
Legumes, g/d	11 [0, 27]	12 [0, 29]	11 [0, 28]	36 [19, 78]	39 [21, 75]	36 [19, 67]	59 ± 29	60 ± 29	60 ± 32	20 [11, 35]	22 [13, 37]	22 [12, 39]
Oils and fats, g/d	20 [10, 29]	23 [13, 33]	24 [13, 34]	24 ± 16	28 ± 18	33 ± 20	21 ± 10	22 ± 11	16 ± 9	35 ± 22	39 ± 23	39 ± 23
Sugary food, g/d	54 [32, 82]	65 [42, 95]	72 [47, 108]	44 ± 32	56 ± 35	69 ± 40	44 [23, 78]	39 [25, 69]	75 [36, 112]	61 [32, 97]	67 [36, 107]	65 [35, 101]
a Value are mean ± SD, median [25th, 75th percentile], or n (%) as indicated.
b n physical activity = 1231, n sedentary activity = 1230, n smoking status = 1251 in total.
c in AOC where physical activity was assessed and categorized.
Abbreviations: ALT, alanine transaminase; AST, aspartate aminotransferase; BMI, body mass index; CVD, cardiovascular disease; FLI, Fatty Liver Index; GGT, gamma-glutamyl transferase; LNCB, low/no-calorie sweetened beverages; MET, metabolic task equivalent; SSB, sugar-sweetened beverages; TG, triglycerides.
