# Supplementary material for: Sugar-sweetened beverages, low/no-calorie beverages, fruit juice and non-alcoholic fatty liver disease defined by fatty liver index: the SWEET project
Source: Nutr Diabetes. 2023 Apr 21;13:6. doi: 10.1038/s41387-023-00237-3 (PMC10121594; doi:10.1038/s41387-023-00237-3)
Supplement: Supplementary file 4 — Supplemental Table 4 [file 41387_2023_237_MOESM4_ESM.xlsx]

## Sheet: Sheet1
Supplemental Table 4 General characteristics of Lifelines, NQPlus, and PREDIMED-Plus participants stratified by categories of LNCB consumption
Characteristicsa	Lifelines			NQPlusb			PREDIMED-Plus
	No intake	≤2 servings/week	>2 servings/week	No intake	≤2 servings/week	>2 servings/week	No intake	≤2 servings/week	>2 servings/week
N	14706	7929	14305	883	268	190	189	45	16
Age, y	46 ± 13	47 ± 13	43 ± 12	53 ± 11	52 ± 12	50 ± 13	66 ± 4	64 ± 4	64 ± 5
Women, n(%)	8641 (59)	5077 (64)	8786 (61)	463 (52)	125 (47)	69 (36)	119 (63)	36 (80)	11 (69)
Education, n(%)
Low	721 (5)	334 (4)	563 (4)	7 (1)	2 (1)	0 (0)	131 (69)	34 (76)	10 (63)
Moderate	9503 (65)	4849 (61)	9626 (67)	381 (43)	130 (48)	97 (51)	49 (26)	10 (22)	5 (31)
High	4482 (30)	2749 (35)	4116 (29)	495 (56)	136 (51)	93 (49)	9 (5)	1 (2)	1 (6)
Smoking status, n(%)
Never	6536 (44)	3782 (48)	6745 (47)	460 (57)	128 (52)	80 (49)	129 (68)	33 (73)	9 (56)
Former	5010 (34)	2883 (36)	4508 (32)	294 (36)	95 (39)	72 (44)	52 (28)	11 (25)	6 ( 38)
Current	3160 (22)	1264 (16)	3052 (21)	53 (7)	21 (9)	12 (7)	8 (4)	1 (2)	1 (6)
Moderate physical activity, MET-min/week	1675 [780, 3012]	1788 [893, 3084]	1645 [805, 2928]	789 [224, 1680]	810 [214, 1680]	825 [180, 1576]	367 [0, 1399]	112 [0, 1398]	14 [0, 979]
Sedentary behaviour, min/week	840 [630, 1260]	840 [630, 1260]	840 [630, 1260]	1800 [1140, 2640]	1800 [1260, 2760]	2010 [1320, 2925]	1837 ± 809	1844 ± 800	1901 ± 506
Alcohol use, n(%)
0 g/d	500 (3)	135 (2)	373 (3)	53 (6)	12 (4)	11 (6)	79 (42)	26 (58)	4 (25)
>0-≤10 g/d	10599 (72)	5890 (74)	10688 (75)	558 (63)	169 (63)	118 (62)	82 (43)	17 (38)	10 (63)
>10-≤20 g/d	3041 (21)	1689 (21)	2789 (19)	199 (23)	66 (25)	41 (22)	25 (13)	1 (2)	2 (12)
>20 g/d	566 (4)	215 (3)	445 (3)	73 (8)	21 (8)	20 (10)	3 (2)	1 (2)	0 (0)
Prevalent diabetes, n(%)	251 (2)	176 (2)	455 (3)	25 (3)	10 (4)	10 (5)	55 (29)	17 (38)	7 (44)
Hypertension, n(%)	3031 (21)	1806 (23)	3111 (22)	203 (23)	72 (27)	54 (28)	168 (89)	41 (91)	16 (100)
History of CVD, n(%)	345 (2)	194 (2)	351 (3)	21 (2)	11 (4)	8 (4)	All	All	All
Metabolic markers
FLI	24.1 [10.1, 51.7]	24.0 [10.3, 49.7]	31.8 [12.9, 62.7]	23.3 [9.0, 49.1]	31.4 [13.3, 58.1]	42.2 [18.6, 74.5]	78.2 [60.3, 88.3]	85.3 [74.2, 92.1]	76.9 [66.1, 78.7]
TG, mg/L	103.2 ± 69.3	98.9 ± 58.8	107.3 ± 73.1	88.6 [64.7, 125.3]	93.4 [69.5, 128.6]	105.0 [75.3, 138.8]	132.0 [97.4, 168.3]	125.8 [106.3, 172.7]	132.4 [103.0, 181.6]
GGT, U/L	20.0 [15.0, 29.0]	19.0 [15.0, 28.0]	21.0 [15.0, 30.0]	17.5 [13.1, 25.5]	19.9 [14.0, 28.3]	21.3 [14.6, 30.8]	21.0 [16.0, 31.0]	22.0 [16.0, 28.0]	21.0 [16.2, 25.2]
Waist circumference, cm	89.3 ± 12.0	89.3 ± 11.5	92.0 ± 12.9	89.8 ± 12.4	92.4 ± 11.9	95.9 ± 13.6	106.2 ± 9.9	110.8 ± 9.4	105.7 ± 9.2
BMI, kg/m2	25.5 ± 4.1	25.7 ± 4.0	26.8 ± 4.6	25.4 ± 3.8	26.3 ± 4.1	27.5 ± 4.7	32.2 ± 3.5	33.9 ± 3.4	31.9 ± 2.8
BMI≥25, n(%)	7358 (50)	4135 (52)	8880 (62)	432 (49)	159 (59)	130 (68)	189 (100)	45 (100)	16 (100)
ALT	19.0 [14.0, 27.0]	19.0 [14.0, 26.0]	20.0 [14.0, 28.0]	23.7 [18.3, 29.7]	24.3 [19.5, 31.2]	26.6 [20.8, 34.3]	18.0 [13.8, 24.0]	18.0 [13.8, 24.0]	15.0 [12.0, 23.1]
AST	23.0 [19.0-27.0]	23.0 [19.0-27.0]	22.0 [19.0-27.0]	21.4 [18.2, 25.8]	21.2 [17.6, 25.2]	21.6 [18.1, 26.3]	18.0 [16.8, 24.0]	18.0 [18.0, 21.0]	17.4 [12.0, 18.4]
Dietary intakes
SSB, servings/d	0.2 [0.0, 0.9]	0.1 [0.0, 0.1]	0.2 [0.0, 0.8]	0.0 [0.0, 0.1]	0.0 [0.0, 0.1]	0.0 [0.0, 0.4]	0.0 [0.0, 0.1]	0.0 [0.0, 0.0]	0.0 [0.0, 0.0]
LCB, servings/d	0	0.1 [0.1, 0.2]	0.9 [0.5, 1.4]	0	0.1 [0.0, 0.1]	0.7 [0.4, 1.4]	0	0.1 [0.1, 0.2]	0.8 [0.6, 1.3]
FJ, servings/d	0.2 [0.0, 0.7]	0.2 [0.1, 0.4]	0.3 [0.1, 0.7]	0.1 [0.0, 0.6]	0.2 [0.1, 0.7]	0.2 [0.1, 0.7]	0.6 [0.0, 1.3]	0.2 [0.0, 0.8]	0.2 [0.1, 0.7]
Total energy, kcal/d	2051 ± 580	1967 ± 530	2037 ± 568	1985 ± 561	2043 ± 499	2099 ± 595	2103 ± 547	1896 ± 436	2183 ± 518
Grains, g/d	192 ± 83	192 ± 79	189 ± 78	196 ± 90	191 ± 77	200 ± 85	121 ± 57	128 ± 57	114 ± 49
Potatoes, g/d	93 ± 57	90 ± 53	92 ± 53	59 [37, 95]	70 [45, 100]	67 [41, 100]	50 [39, 107]	39 [29, 93]	50 [39, 96]
Vegetables, g/d	105 ± 58	107 ± 56	99 ± 55	161 ± 90)	146 ± 73)	147 ± 83)	267 ± 107	271 ± 116	282 ± 134
Fruits, g/d	110 [42, 220]	152 [76, 220]	85 [42, 220]	218 [85, 240]	210 [89, 235]	157 [76, 233]	401 ±171	418 ± 216	401 ± 170
Meat and processed meat, g/d	75 ± 38	73 ± 34	80 ± 36	66 ± 41	76 ± 39	84 ± 41	103 ± 52	87 ± 34	116 ± 57
Dairy, g/d	264 [162, 398]	290 [183, 418]	264 [166, 393]	293 ± 183	325 ± 188	292 ± 166	457 ± 241	413 ± 224	628 ± 278
Coffee, ml/d	424 ± 282	432 ± 259	419 ± 282	406 [174, 638]	406 [179, 638]	406 [174, 638]	50 [50, 125]	71 [50, 125]	113 [50, 125]
Tea, ml/d	232 [45, 348]	232 [80, 464]	161 [36, 348]	174 [67, 406]	174 [27, 406]	174 [19, 281]	0 [0, 3]	0 [0, 3]	0.0 [0.0, 0.0]
Nuts, g/d	7 [3, 16]	7 [3, 15]	8 [3, 15]	12 [5, 21]	11 [6, 21]	14 [7, 23]	13 [4, 30]	6 [0, 26]	13 [8, 23]
Legumes, g/d	11 [0, 28]	12 [0, 29]	11 [0, 28]	38 [20, 81]	36 [19, 67]	35 [13, 59]	61 ± 30	56 ± 28	50 ± 19
Oils and fats, g/d	23 [12, 33]	22 [ 12, 31]	22 [ 12, 32]	26 ± 17	27 ± 17	29 ± 17	21 ± 11	20 ± 8	19 ± 8
Sugary food, g/d	61 [37, 95]	62 [39, 92]	66 [42, 97]	49 ± 34	54 ± 36	56 ± 37	43 [24, 77]	53 [27, 83]	54 [35, 86]
a Value are mean ± SD, median [25th, 75th percentile], or n (%) as indicated.
b n physical activity = 1231, n sedentary activity = 1230, n smoking status = 1251 in total.
Abbreviations: ALT, alanine transaminase; AST, aspartate aminotransferase; BMI, body mass index; CVD, cardiovascular disease; FLI, Fatty Liver Index; GGT, gamma-glutamyl transferase; LNCB, low/no-calorie sweetened beverages; MET, metabolic task equivalent; SSB, sugar-sweetened beverages; TG, triglycerides.
