# Supplementary material for: Sugar-sweetened beverages, low/no-calorie beverages, fruit juice and non-alcoholic fatty liver disease defined by fatty liver index: the SWEET project
Source: Nutr Diabetes. 2023 Apr 21;13:6. doi: 10.1038/s41387-023-00237-3 (PMC10121594; doi:10.1038/s41387-023-00237-3)
Supplement: Supplementary file 5 — Supplemental Table 5 [file 41387_2023_237_MOESM5_ESM.xlsx]

## Sheet: Sheet1
Supplemental Table 5 General characteristics of Lifelines, NQPlus, PREDIMED-Plus and AOC participants stratified by categories of FJ consumption
Characteristicsa	Lifelines			NQPlusb			PREDIMED-Plus			AOC
	No intake	≤2 servings/week	>2 servings/week	No intake	≤2 servings/week	>2 servings/week	No intake	≤2 servings/week	>2 servings/week	No intake	≤2 servings/week	>2 servings/week
N	8154	11747	17039	292	493	556	77	41	132	873	630	1990
Age, y	48 ± 13	45 ± 13	43 ± 12	55 ± 12	52 ± 12	52 ± 12	65 ± 5	65 ± 4	65 ± 4	69 ± 6	69 ± 5	70 ± 6
Women	5132 (63)	7448 (63)	9924 (58)	168 (58)	231 (47)	258 (46)	44 (57)	35 (85)	87 (66)	176 (20)	151 (24)	459 (23)
Education
Low	489 (6)	492 (4)	637 (4)	5 (2)	2 (0)	2 (0)	57 (74)	31 (76)	87 (66)	590 (68)	381 (61)	1066 (54)
Moderate	5830 (72)	7290 (62)	10,858 (64)	154 (53)	212 (43)	242 (44)	19 (25)	7 (17)	38 (29)	229 (26)	191 (30)	654 (33)
High	1835 (22)	3965 (34)	5544 (32)	133 (45)	279 (57)	312 (56)	1 (1)	3 (7)	7 (5)	54 (6)	58 (9)	270 (13)
Smoking status
Never	3186 (39)	5624 (48)	8253 (48)	142 (54)	245 (55)	281 (55)	50 (65)	31 (76)	90 (68)	101 (12)	107 (17)	423 (21)
Former	3190 (39)	4056 (35)	5155 (30)	96 (36)	168 (38)	197 (39)	25 (32)	7 (17)	37 (28)	597 (68)	427 (68)	1276 (64)
Current	1778 (22)	2067 (18)	3631 (21)	26 (10)	31 (7)	29 (6)	2 (3)	3 (7)	5 (4)	175 (20)	96 (15)	291 (15)
Moderate physical activity, MET-min/week	1650 [743, 3030]	1685 [840, 2940]	1680 [827, 2992]	639 [0, 1712]	779 [238, 1606]	840 [315, 1719]	420 [0, 1399]	105 [0, 979]	358 [0, 1399]	NA	NA	NA
Sedentary behaviour, min/week	1050 [840, 1470]	840 [630, 1260]	840 [630, 1260]	1920 [1260, 2880]	1830 [1260, 2655]	1800 [1140, 2700]	1799 ± 818	1747 ± 854	1897 ± 753	NA	NA	NA
Physical activity levelc
low	NA	NA	NA	NA	NA	NA	NA	NA	NA	401 (46)	265 (42)	799 (40)
moderate	NA	NA	NA	NA	NA	NA	NA	NA	NA	167 (19)	138 (22)	426 (21)
high	NA	NA	NA	NA	NA	NA	NA	NA	NA	305 (35)	227 (36)	765 (39)
Alcohol use
0 g/d	425 (5)	229 (2)	354 (2)	21 (7)	24 (5)	31 (5)	35 (45)	22 (54)	52 (39)	90 (10)	23 (4)	98 (5)
>0-≤10 g/d	5810 (71)	8830 (75)	12,537 (74)	190 (65)	326 (66)	329 (59)	32 (42)	17 (41)	60 (46)	536 (62)	408 (65)	1258 (63)
>10-≤20 g/d	1636 (20)	2329 (20)	3554 (21)	67 (23)	102 (21)	137 (25)	8 (10)	2 (5)	18 (14)	160 (18)	140 (22)	466 (24)
>20 g/d	283 (4)	359 (3)	594 (4)	14 (5)	41 (8)	59 (11)	2 (3)	0 (0.0)	2 (1)	87 (10)	59 (9)	168 (8)
Prevalent diabetes	366 (5)	257 (2)	259 (2)	11 (4)	15 (3)	19 (3)	28 (36)	16 (39)	35 (27)	195 (22)	93 (15)	304 (15)
Hypertension	2115 (26)	2531 (22)	3302 (19)	79 (27)	118 (24)	132 (24)	73 (95)	38 (93)	114 (86)	425 (49)	293 (47)	1001 (50)
History of CVD	272 (3)	283 (2)	335 (2)	7 (2)	20 (4)	13 (2)	All	All	All	All	All	All
Metabolic markers
FLI	31.6 [13.1, 62.6]	24.7 [10.2, 51.9]	26.3 [10.8, 54.8]	27.2 [9.3, 57.9]	27.0 [10.6, 55.0]	26.8 [11.4, 55.4]	78.5 [62.1, 91.0]	78.3 [54.2, 88.1]	80.0 [67.4, 88.2]	70.9 [50.0, 86.0]	65.7 [46.5, 82.8]	65.9 [47.5, 82.6]
TG, mg/L	106.3 ± 68.3	99.3 ± 58.9	105.9 ± 75.0	91.7 [66.4, 132.2]	86.8 [65.5, 128.4]	94.8 [68.2, 128.4]	115.1 [94.8, 172.7]	132.9 [93.9, 170.1]	132.9 [104.7, 168.3]	149.8 [108.9, 211.7]	147.0 [107.2, 206.4]	142.6 [105.4, 201.1]
GGT, U/L	21.0 [15.0, 30.0]	19.0 [14.0, 28.0]	20.0 [15.0, 30.0]	18.0 [13.0, 26.0]	18.8 [13.8, 26.7]	18.4 [13.4, 27.4]	24.0 [17.0, 31.0]	16.0 [13.0, 28.0]	21.0 [16.0, 30.2]	34.0 [24.0, 49.0]	31.0 [24.0, 45.8]	31.0 [23.0, 45.0]
Waist circumference, cm	92.2 ± 12.9	89.7 ± 12.0	89.9 ± 12.1	91.0 ± 13.4	91.2 ± 12.4	91.4 ± 12.5	107.4 ± 10.8)	105.9 ± 9.3	107.1 ± 9.6	102.9 ± 11.2	101.0 ± 9.8	101. ± 10.4
BMI, kg/m2	26.7 ± 4.6	25.8 ± 4.2	25.9 ± 4.2	26.1 ± 4.5	25.8 ± 4.0	25.8 ± 4.0	32.6 ± 3.9	32.1 ± 3.4	32.5 ± 3.4	28.1 (4.0)	27.5 (3.7)	27.6 (3.8)
BMI≥25	4973 (61)	6330 (54)	9070 (53)	161 (55)	264 (54)	296 (53)	77 (100)	41 (100)	132 (100)	691 (79)	477 (76)	1519 (76)
ALT	20.0 [15.0, 27.0]	19.0 [14.0, 26.0]	19.0 [14.0, 27.0]	23.5 [18.7, 29.0]	24.3 [18.6, 30.6]	24.4 [19.1, 31.4]	19.5 [14.7, 26.1]	13.8 [12.0, 18.0]	18.0 [13.8, 24.3]	16.0 [13.0, 22.0]	17.0 [13.0, 22.0]	16.0 [12.0, 21.0]
AST	23.0 [19.0-27.0]	23.0 [19.0-26.0]	23.0 [19.0-27.0]	21.1 [18.2, 25.9]	21.3 [17.9, 25.3]	21.6 [18.1, 26.0]	18.0 [18.0, 24.0]	18.0 [13.8. 19.8]	18.0 [16.2, 24.0]	27.0 [23.0, 32.0]	28.0 [24.0, 32.0]	27.0 [24.0, 32.0]
Dietary intakes
SSB, servings/d	0.0 [0.0, 0.3]	0.1 [0.0, 0.4]	0.2 [0.0, 0.8]	0.0 [0.0, 0.0]	0.0 [0.0, 0.1]	0.0 [0.0, 0.2]	0.0 [0.0, 0.1]	0.0 [0.0, 0.0]	0.0 [0.0, 0.1]	0.0 [0.0, 0.5]	0.1 [0.0, 0.4]	0.1 [0.0, 0.5]
LNCB, servings/d	0.0 [0.0, 0.7]	0.1 [0.0, 0.5]	0.1 [0.0, 0.6]	0.0 [0.0, 0.0]	0.0 [0.0, 0.1]	0.0 [0.0, 0.1]	0.0 [0.0, 0.1]	0.0 [0.0, 0.1]	0.0 [0.0, 0.0]	NA	NA	NA
FJ, servings/d	0	0.1 [0.1, 0.1]	0.7 [0.4, 1.1]	0	0.1 [0.1, 0.1]	0.7 [0.4, 0.9]	0	0.2 [0.1, 0.2]	1.1 [0.6, 1.4]	0	0.1 [0.1, 0.3]	1.0 [0.6, 1.3]
Total energy, kcal/d	1881 ± 561	1973 ± 535	2136 ± 567	1831 ± 515	2025 ± 542	2097 ± 566	2103 ± 547	1896 ± 436	2183 ± 518	1758 (473)	1850 (493)	1934 (520)
Grains, g/d	179 ± 81	190 ± 79	197 ± 80	180 ± 86	202 ± 84	198 ± 89	113 ± 52	116 ± 59	129 ± 58	167 ± 58	171 ± 59	170 ± 59
Potatoes, g/d	92 ± 58	91 ± 54	92 ± 53	59 [35, 90]	69 [40, 101]	67 [39, 95]	50 [29, 96]	50 [39, 96]	50 [39, 107]	95 ± 46	96 ± 43	93 ± 45
Vegetables, g/d	106 (61)	104 ± 56	101 ± 55	156 ± 96	154 ± 76	158 ± 90	262 ± 98	278 ± 129	270 ± 111	68 [45, 91]	71 [54, 92]	72 [53, 95]
Fruits, g/d	110 [42, 220]	110 [42, 220]	110 [42, 220]	215 [86, 244]	165 [82, 235]	210 [85, 237]	390 ± 182	377 ± 193	420 ± 173	107 [35, 236]	109 [46, 258]	122 [70, 269]
Meat and processed meat, g/d	77 (38)	75 (35)	77 (36)	68 ± 44	72 ± 42	70 ± 39	97 ± 54	82 ± 37	109 ± 49	78 [44, 108]	81 [49, 108]	76 [43, 105]
Dairy, g/d	264 [161, 390]	273 [171, 404]	270 [168, 404]	279 ± 181	309 ± 174	300 ± 188	414 ± 240	471 ± 279	484 ± 233	227 [150, 358]	230 [154, 361]	261 [171, 399]
Coffee, ml/d	454 ± 290	421 ± 272	412 ± 273	406 [174, 638]	406 [174, 638]	406 [174, 638]	57 [50, 125]	50 [50, 125]	50 [50, 125]	375 [375, 589]	384 [375, 562]	375 [375, 562]
Tea, ml/d	232 [33, 348]	232 [72, 402]	161 [45, 348]	174 [67, 406]	174 [67, 406]	174 [67, 406]	0 [0, 3]	0 [0, 3]	0 [0, 7]	150 [0, 450]	150 [54, 450]	150 [54, 450]
Nuts, g/d	6 [2, 14]	7 [3, 15]	8 [3, 17]	11 [5, 21]	11 [6, 21]	12 [6, 22]	11 [2, 26]	10 [0, 26]	13 [6, 34]	2 [0, 6]	3 [1, 7]	3 [1, 8]
Legumes, g/d	9 [0, 26]	11 [0, 28]	12 [0, 29]	33 [13, 76]	38 [19, 71]	39 [22, 79]	56 ± 30	60 ± 28	60 ± 30	21 [11, 37]	22 [13, 37]	21 [12, 37]
Oils and fats, g/d	21 [11, 31]	22 [12, 31]	23 [13, 33]	24 ± 18	28 ± 17	27 ± 18	20 ± 11	18 ± 9	22 ± 10	37 ± 22	37 ± 23	38 ± 23
Sugary food, g/d	56 [33, 88]	62 [39, 93]	68 [43, 100]	45 ± 34	52 ± 35	55 ± 36	34 [16, 60]	42 [28, 76]	53 [30, 83]	53 [26, 88]	66 [34, 97]	67 [38, 105]
a Value are mean ± SD, median [25th, 75th percentile], or n (%) as indicated.
b n physical activity = 1231, n sedentary activity = 1230, n smoking status = 1251 in total.
c in AOC where physical activity was assessed and categorized
Abbreviations: ALT, alanine transaminase; AST, aspartate aminotransferase; BMI, body mass index; CVD, cardiovascular disease; FLI, Fatty Liver Index; GGT, gamma-glutamyl transferase; LNCB, low/no-calorie sweetened beverages; MET, metabolic task equivalent; SSB, sugar-sweetened beverages; TG, triglycerides.
