# Supplementary material for: Sugar-sweetened beverages, low/no-calorie beverages, fruit juice and non-alcoholic fatty liver disease defined by fatty liver index: the SWEET project
Source: Nutr Diabetes. 2023 Apr 21;13:6. doi: 10.1038/s41387-023-00237-3 (PMC10121594; doi:10.1038/s41387-023-00237-3)
Supplement: Supplementary file 6 — Supplemental Table 6 [file 41387_2023_237_MOESM6_ESM.xlsx]

## Sheet: Sheet1
Supplemental Table 6 Association between SSB, LNCB, and FJ consumption with FLI-defined NAFLD prevalence in Lifelines when stratified by sex and age.
	PR (95%CI) for each categories of beverages consumption and in each serving per day increment				p value interaction
	Non-consumers	≤2 servings/week	>2 servings/week	Each servings/day
SSB					0.41
Men
N total / N(%) cases	4036/1552 (39)	3689/1054 (29)	6711/2232 (33)	14436/4838 (34)
Model 3a	1 (ref)	0.95 (0.89-1.02)	1.10 (1.04-1.17)	1.08 (1.06-1.11)
Women
N total / N(%) cases	9913/1773 (18)	5573/600 (11)	7018/989 (14)	22504/3362 (15)
Model 3a	1 (ref)	0.82 (0.75-0.90)	1.05 (0.97-1.14)	1.10 (1.05-1.15)
LNCB
Men					<0.001
N total / N(%) cases	6065/1815 (30)	2852/857 (30)	5519/2166 (39)	14436/4838 (34)
Model 3a	1 (ref)	1.08 (1.01-1.16)	1.36 (1.29-1.43)	1.16 (1.14-1.18)
Women
N total / N(%) cases	8641/1082 (13)	5077/597 (12)	8786/1683 (19)	22504/3362 (15)
Model 3a	1 (ref)	1.01 (0.92-1.11)	1.65 (1.54-1.77)	1.24 (1.21-1.27)
FJ
Men					0.04
N total / N(%) cases	3022/1181 (39)	4299/1356 (32)	7115/2301 (32)	14436/4838 (34)
Model 3a	1 (ref)	0.96 (0.90-1.03)	1.05 (1.00-1.11)	1.09 (1.05-1.12)
Women
N total / N(%) cases	5132/999 (20)	7448/96 (13)	9924/1397 (14)	22504/3362 (15)
Model 3a	1 (ref)	0.87 (0.80-0.94)	0.97 (0.90-1.05)	1.05 (1.00-1.11)
SSB					0.03
<45 years
N total / N(%) cases	4686/829 (18)	4456/543 (12)	9144/1701 (19)	18286/3073 (17)
Model 3a	1 (ref)	0.87 (0.78-0.96)	1.08 (0.99-1.17)	1.08 (1.05-1.11)
≥45 years
N total / N(%) cases	9263/2496 (27)	4806/1111 (23)	4585/1520 (33)	18654/5127 (28)
Model 3a	1 (ref)	0.92 (0.87-0.98)	1.11 (1.04-1.17)	1.13 (1.09-1.17)
LNCB					0.6
<45 years
N total / N(%) cases	6763/1002 (15)	3402/404 (12)	8121/1667(21)	18286/3073 (17)
Model 3a	1 (ref)	1.03 (0.92-1.15)	1.54 (1.44-1.65)	1.19 (1.16-1.22)
≥45 years
N total / N(%) cases	7943/1895 (24)	4527/1050 (23)	6184/2182 (35)	18654/5127 (28)
Model 3a	1 (ref)	1.07 (1.00-1.14)	1.44 (1.36-1.51)	1.19 (1.16-1.22)
FJ					0.14
<45 years
N total / N(%) cases	3285/657 (20)	5672/847 (15)	9329/1569 (17)	18286/3073 (17)
Model 3a	1 (ref)	0.96 (0.87-1.05)	1.02 (0.94-1.11)	1.05 (1.01-1.09)
≥45 years
N total / N(%) cases	7943/1895 (24)	4527/1050 (23)	6184/2182 (35)	18654/5127 (28)
Model 3a	1 (ref)	0.90 (0.85-0.96)	1.01 (0.96-1.07)	1.10 (1.06-1.14)
a Model 3: adjusted for age, sex, education background, moderate physical activity, sedentary behaviour, smoking status, alcohol consumption, grains, potatoes, vegetable, fruit, meat and processed meat, dairy, coffee, tea, legumes, nuts, oils and fats, sugary foods, mutual adjustment for other beverages (SSB, LNCB, or FJ) and energy intake. Variable of sex and age was excluded from the model if i…
Abbreviation: CI, confidence interval; FJ, fruit juice; LNCB, low/no calorie sweetened beverages; NAFLD, non-alcoholic fatty liver disease; PR, prevalence ratio; SSB, sugar-sweetened beverages.
