# Supplementary material for: Sugar-sweetened beverages, low/no-calorie beverages, fruit juice and non-alcoholic fatty liver disease defined by fatty liver index: the SWEET project
Source: Nutr Diabetes. 2023 Apr 21;13:6. doi: 10.1038/s41387-023-00237-3 (PMC10121594; doi:10.1038/s41387-023-00237-3)
Supplement: Supplementary file 7 — Supplemental Table 7 [file 41387_2023_237_MOESM7_ESM.xlsx]

## Sheet: Sheet1
Supplemental Table 7 Sensitivity analysis for the association between SSB, LNCB, and FJ consumption with FLI-defined NAFLD prevalence by excluding participants with self-reported diseasea in Lifelines
	PR (95%CI) for each categories of beverages consumption and in each serving per day increment
	Non-consumers	≤2 servings/week	>2 servings/week	Each servings/day
SSB
N total / N(%) cases	8613/1367 (16)	6654/882 (13)	10557 / 1912 (18)	25824/4161 (16)
Model 3b	1 (ref)	0.98 (0.90-1.06)	1.16 (1.08-1.25)	1.09 (1.06-1.13)
LNCB
N total / N(%) cases	10416/1501 (14)	5411/677 (13)	9997/1983 (20)	25824/4161 (16)
Model 3b	1 (ref)	1.03 (0.95-1.12)	1.52 (1.43-1.62)	1.21 (1.18-1.24)
FJ
N total / N(%) cases	5189/973 (19)	8194/1167 (14)	12441/2021 (16)	25824/4161 (16)
Model 3b	1 (ref)	0.93 (0.86-1.01)	1.04 (0.97-1.12)	1.07 (1.03-1.12)
a Self-reported disease : prevalent diabetes, hypertension, hypercholesterolemia, and history of cardiovascular disease.
b Model 3: adjusted for age, sex, education background, moderate physical activity, sedentary behaviour, smoking status, alcohol consumption, grains, potatoes, vegetable, fruit, meat and processed meat, dairy, coffee, tea, legumes, nuts, oils and fats, sugary foods, mutual adjustment for other beverages (SSB, LNCB, or FJ) and energy intake.
Abbreviation: CI, confidence interval; FJ, fruit juice; LNCB, low/no calorie sweetened beverages; NAFLD, non-alcoholic fatty liver disease; PR, prevalence ratio; SSB, sugar-sweetened beverages.
